# Supplementary material for: Construction of a Nomogram Based on a Hypoxia-Related lncRNA Signature to Improve the Prediction of Gastric Cancer Prognosis
Source: Front Genet. 2020 Oct 20;11:570325. doi: 10.3389/fgene.2020.570325 (PMC7641644; doi:10.3389/fgene.2020.570325)
Supplement: Supplementary file 1 [file Table_1.XLSX]

## Sheet: string_interactions
SUPPLEMENTARY MATERIAL
Table. Interaction data in the PPI network.
No.	node1	node2	node1_string_internal_id	node2_string_internal_id	combined_score
1	COL5A2	COL3A1	4444466	4438049	0.993
2	COL5A2	COL12A1	4444466	4439744	0.968
3	COL12A1	COL3A1	4439744	4438049	0.963
4	COL5A2	COL8A1	4444466	4434820	0.933
5	COL3A1	COL8A1	4438049	4434820	0.931
6	P4HA3	COL3A1	4448195	4438049	0.931
7	COL12A1	COL8A1	4439744	4434820	0.927
8	COL5A2	COL10A1	4444466	4439916	0.925
9	COL10A1	COL3A1	4439916	4438049	0.923
10	P4HA3	COL12A1	4448195	4439744	0.921
11	LOXL2	MFAP2	4445831	4444582	0.92
12	COL10A1	COL12A1	4439916	4439744	0.915
13	MATN3	VCAN	4447047	4435552	0.915
14	CHSY3	VCAN	4437877	4435552	0.914
15	P4HA3	COL5A2	4448195	4444466	0.912
16	COL10A1	COL8A1	4439916	4434820	0.911
17	P4HA3	COL8A1	4448195	4434820	0.904
18	P4HA3	COL10A1	4448195	4439916	0.9
19	GPX8	GGT5	4449266	4446800	0.746
20	COL5A2	FAP	4444466	4432748	0.585
21	COL3A1	FAP	4438049	4432748	0.56
22	COL3A1	VCAN	4438049	4435552	0.518
23	LOXL2	COL3A1	4445831	4438049	0.499
24	FOXC2	PRRX1	4439847	4433747	0.493
25	COL12A1	FAP	4439744	4432748	0.489
26	GPX8	NOX4	4449266	4435236	0.487
27	COL3A1	PRRX1	4438049	4433747	0.478
28	MFAP2	VCAN	4444582	4435552	0.477
29	COL5A2	VCAN	4444466	4435552	0.476
30	COL3A1	SERPINE1	4438049	4433266	0.475
31	MATN3	COL10A1	4447047	4439916	0.474
32	COL5A2	PRRX1	4444466	4433747	0.469
33	NOX4	SERPINE1	4435236	4433266	0.459
34	LOXL2	COL5A2	4445831	4444466	0.399
35	ADAM12	COL3A1	4443148	4438049	0.386
36	COL5A2	ADAM12	4444466	4443148	0.386
37	COL5A2	INHBA	4444466	4433812	0.38
38	COL3A1	INHBA	4438049	4433812	0.374
39	ADAM12	VCAN	4443148	4435552	0.372
40	ADAM12	FAP	4443148	4432748	0.366
41	MFAP2	COL12A1	4444582	4439744	0.365
42	COL5A2	SERPINE1	4444466	4433266	0.365
43	COL10A1	VCAN	4439916	4435552	0.361
44	INHBA	SERPINE1	4433812	4433266	0.351
45	SERPINE1	FAP	4433266	4432748	0.351
46	MFAP2	COL5A2	4444582	4444466	0.344
47	GPX8	MFAP2	4449266	4444582	0.34
48	PRRX1	FAP	4433747	4432748	0.338
49	FOXC2	SERPINE1	4439847	4433266	0.334
50	LOXL2	COL12A1	4445831	4439744	0.33
51	COL12A1	VCAN	4439744	4435552	0.328
52	COL5A2	FOXC2	4444466	4439847	0.326
53	LOXL2	PXDN	4445831	4434254	0.326
54	VCAN	SERPINE1	4435552	4433266	0.326
55	ADAM12	INHBA	4443148	4433812	0.321
56	COL12A1	PRRX1	4439744	4433747	0.32
57	ADAM12	COL12A1	4443148	4439744	0.312
58	MFAP2	COL3A1	4444582	4438049	0.308
59	LOXL2	SERPINE1	4445831	4433266	0.303
60	FOXC2	COL3A1	4439847	4438049	0.302
61	NOX4	PXDN	4435236	4434254	0.301
62	ADAM12	SERPINE1	4443148	4433266	0.299
63	COL12A1	INHBA	4439744	4433812	0.298
64	MATN3	ADAM12	4447047	4443148	0.298
65	COL5A2	PXDN	4444466	4434254	0.296
66	COL12A1	PXDN	4439744	4434254	0.295
67	LOXL2	ADAM12	4445831	4443148	0.285
68	COL10A1	INHBA	4439916	4433812	0.281
69	APLNR	CHST1	4451129	4438488	0.28
70	GPX8	COL5A2	4449266	4444466	0.273
71	VCAN	PRRX1	4435552	4433747	0.271
72	COL10A1	PRRX1	4439916	4433747	0.269
73	FOXC2	COL12A1	4439847	4439744	0.265
74	COL8A1	INHBA	4434820	4433812	0.264
75	BICC1	PRRX1	4444281	4433747	0.263
76	GPX8	PXDN	4449266	4434254	0.262
77	LOXL2	FOXC2	4445831	4439847	0.255
78	LOXL2	COL8A1	4445831	4434820	0.252
79	MFAP2	PXDN	4444582	4434254	0.252
80	COL8A1	SERPINE1	4434820	4433266	0.246
81	COL8A1	FAP	4434820	4432748	0.246
82	P4HA3	LOXL2	4448195	4445831	0.243
83	FMO1	CHST1	4451610	4438488	0.24
84	GPX8	SERPINE1	4449266	4433266	0.239
85	GPX8	COL12A1	4449266	4439744	0.239
86	COL12A1	SERPINE1	4439744	4433266	0.235
87	P4HA3	MFAP2	4448195	4444582	0.234
88	GPR176	COL5A2	4450416	4444466	0.233
89	COL3A1	NOX4	4438049	4435236	0.231
90	GPX8	COL3A1	4449266	4438049	0.231
91	LOXL2	VCAN	4445831	4435552	0.23
92	COL8A1	PXDN	4434820	4434254	0.227
93	VCAN	INHBA	4435552	4433812	0.216
94	CHST1	CHSY3	4438488	4437877	0.208
95	GPX8	P4HA3	4449266	4448195	0.206
96	COL3A1	PXDN	4438049	4434254	0.206
97	GUCY1A2	NPR3	4436475	4435551	0.204
98	FOXC2	COL8A1	4439847	4434820	0.2
99	ADAM12	PRRX1	4443148	4433747	0.199
100	LOXL2	INHBA	4445831	4433812	0.198
101	INHBA	FAP	4433812	4432748	0.195
102	APLNR	SERPINE1	4451129	4433266	0.195
103	FOXC2	NUAK1	4439847	4434870	0.194
104	GPX8	LOXL2	4449266	4445831	0.194
105	PRRX1	SERPINE1	4433747	4433266	0.193
106	VCAN	COL8A1	4435552	4434820	0.19
107	P4HA3	GUCY1A2	4448195	4436475	0.189
108	MATN3	COL12A1	4447047	4439744	0.189
109	NOX4	FAP	4435236	4432748	0.189
110	FMO1	P4HA3	4451610	4448195	0.187
111	PLXDC1	COL3A1	4439651	4438049	0.181
112	CHST1	GUCY1A2	4438488	4436475	0.18
113	P4HA3	VCAN	4448195	4435552	0.177
114	MATN3	COL5A2	4447047	4444466	0.173
115	BICC1	COL3A1	4444281	4438049	0.171
116	APLNR	GUCY1A2	4451129	4436475	0.171
117	MFAP2	COL10A1	4444582	4439916	0.171
118	COL5A2	NUAK1	4444466	4434870	0.17
119	INHBA	PRRX1	4433812	4433747	0.169
120	NPR3	NOX4	4435551	4435236	0.168
121	FOXC2	VCAN	4439847	4435552	0.168
122	CHST1	PCDH12	4438488	4433536	0.168
123	COL12A1	RNF144A	4439744	4439431	0.167
124	VCAN	FAP	4435552	4432748	0.167
125	COL5A2	CHSY3	4444466	4437877	0.166
126	COL5A2	RNF144A	4444466	4439431	0.165
127	FOXC2	FAP	4439847	4432748	0.165
128	COL12A1	CHSY3	4439744	4437877	0.164
129	GPR176	COL12A1	4450416	4439744	0.163
130	ADAM12	CHSY3	4443148	4437877	0.159
131	COL5A2	BICC1	4444466	4444281	0.159
132	BICC1	COL12A1	4444281	4439744	0.158
133	P4HA3	ADAM12	4448195	4443148	0.152
134	BICC1	COL8A1	4444281	4434820	0.151
135	PXDN	PRRX1	4434254	4433747	0.151
136	ADAM12	COL8A1	4443148	4434820	0.15
137	COL10A1	RNF144A	4439916	4439431	0.15
138	LOXL2	FAP	4445831	4432748	0.15
